# Supplementary material for: Whole Proteome-Based Therapeutic Targets Annotation and Designing of Multi-Epitope-Based Vaccines against the Gram-Negative XDR-Alcaligenes faecalis Bacterium
Source: Vaccines (Basel). 2022 Mar 17;10(3):462. doi: 10.3390/vaccines10030462 (PMC8955209; doi:10.3390/vaccines10030462)
Supplement: Supplementary file 1 [file vaccines-10-00462-s001.zip]

Archive with 1 entries (1 files):
- vaccines-1602273-supplementary.pdf
